# Supplementary material for: Global and Sex-Stratified Genome-Wide Association Study of Long COVID Based on Patient-Driven Symptom Recall
Source: Int J Mol Sci. 2025 Sep 22;26(18):9252. doi: 10.3390/ijms26189252 (PMC12471052; doi:10.3390/ijms26189252)
Supplement: Supplementary file 1 [file ijms-26-09252-s001.zip]

Archive with 1 entries (1 files):
- ijms-3829756-supplementary.pdf
